# Supplementary material for: Lung SORT LNPs enable precise homology-directed repair mediated CRISPR/Cas genome correction in cystic fibrosis models
Source: Nat Commun. 2023 Nov 11;14:7322. doi: 10.1038/s41467-023-42948-2 (PMC10640563; doi:10.1038/s41467-023-42948-2)
Supplement: Supplementary file 4 — Source data [file 41467_2023_42948_MOESM4_ESM.xlsx]

## Sheet: Fig.2
Fig.1c	mDLNP-1	12300000	16300000	18100000
	mDLNP-2	28700000	30600000	37100000
Fig.1e (Lung)	DOTAP20	2845000	4702000	4515000
	DOTAP30	2658000	1963000	2268000
	DOTAP40	4770000	5010000	6230000
	DOTAP50	5891000	2635000	3309000
	DDAB20	7270000	4663000	6230000
	DDAB30	5837000	6534000	5387000
	DDAB40	1859000	1803000	1560000
	DDAB50	772300	1226000	864200
	DOTMA20	49500	510000	52600
	DOTMA30	1220000	1020000	1840000
	DOTMA40	497000	565000	776000
	DOTMA50	1740000	2260000	2340000
	EPC20	81600	973000	1420000
	EPC30	4170000	3100000	2780000
	EPC40	1660000	2080000	1830000
	EPC50	402000	212000	536000
	MVL5-20	324000	274000	340000
	MVL5-30	176000	128000	169000
	MVL5-40	57000	1280	36800
	MVL5-50	23700	2840	5130
	Lung/Liver						Lung/Spleen
Fig.1f	DOTAP20	13.5154	5.69939	7.57932			DOTAP20	1.54704	2.62975	5.89579
	DOTAP30	58.0476	37.1148	8.05112			DOTAP30	7.23069	7.40475	5.27319
	DOTAP40	54.6382	61.1091	27.1074			DOTAP40	11.5292	10.3788	12.3897
	DOTAP50	115.6	49.3538	59.4609			DOTAP50	46.5324	18.6747	14.9526
	DDAB20	40.6827	16.8218	16.1734			DDAB20	4.47936	2.84156	2.94841
	DDAB30	23.0985	44.0296	25.5914			DDAB30	14.1503	17.9654	19.8856
	DDAB40	57.0596	64.027	53.1879			DDAB40	19.552	23.9347	18.5648
	DDAB50	107.234	164.035	37.3951			DDAB50	22.8221	19.482	13.9455
	DOTMA20	0.799	1.19	0.461404			DOTMA20	1.77	0.763903	1.08655
	DOTMA30	28.1394	15.3858	62.7391			DOTMA30	4.57068	4.51513	7.73474
	DOTMA40	21.3365	61.0576	18.0335			DOTMA40	14.7067	9.62988	9.09389
	DOTMA50	54.9242	40.3206	93.5897			DOTMA50	14.4518	22.7652	31.4063
	EPC20	0.059664	0.084813	0.5223			EPC20	1.08336	0.942636	0.710988
	EPC30	8.69402	6.55959	7.54676			EPC30	5.41234	3.79045	3.26225
	EPC40	9.12233	19.3296	16.1791			EPC40	3.85043	7.77819	7.75276
	EPC50	29.081	5.60976	54.4383			EPC50	9.79527	3.40357	7.86385
	MVL5-20	0.658135	3.30159	1.3411			MVL5-20	1.32299	20.0512	1.60615
	MVL5-30	3.8284	2.6403	2.96653			MVL5-30	10.7589	10.468	17.4698
	MVL5-40	26.8803	1.21178	11.1256			MVL5-40	9.92	37.7069	21.4153
	MVL5-50	62.5198		15.9385			MVL5-50	2.48009	1.92141	1.11162
	ALT							AST
Fig.1g	PBS	18	21	23	17	15		PBS	46	51	52	44	45
	DDAB30	27	28	24	25	21		DDAB30	98	149	133	104	95
	DOTAP40	19	22	27	20	19		DOTAP40	58	67	78	61	58
	LPS	27	87	78	50	44		LPS	104	356	173	193	147
		PBS					DDAB30					DOTAP40					LPS
Fig.1h	0	1	1	1	1	1	1	1	1	1	1	1	1	1	1	1	1	1	1	1	1
	1	1	1.02	1.00654	0.981367	0.962025	0.929825	0.869281	0.898204	0.930636	0.942857	0.952941	0.89881	0.977401	0.95679	0.977528	0.873418	0.897727	0.890244	0.858025	0.902299
	2	0.986667	1.02667	1.02614	0.975155	0.962025	0.929825	0.915033	0.904192	0.982659	0.971429	1.00588	0.970238	1.01695	0.987654	1	0.848101	0.840909	0.79878	0.858025	0.896552
	3	1.00667	1.02	1.01961	0.993789	0.968354	0.947368	0.941176	0.916168	1.01156	1.02857	1.02353	1.02381	1.02825	0.993827	1.02247
	4	1.00667	1.04667	1.01307	0.993789	0.974684	0.982456	0.980392	0.982036	1.0289	1.04571	1.01765	1.0119	1.0452	1.03086	1.01685
	5	1.00667	1.04	1	0.993789	0.968354	0.97076	0.96732	0.94012	1.04046	1.02857	1.01176	0.988095	1.02825	1.01852	1.01685
Fig.1i		Liver/Body Weight (g/g)							Spleen/Body Weight (g/g)							Lung/Body Weight (g/g)
	PBS	0.048609	0.05	0.046797	0.050313	0.046667		PBS	0.005762	0.005128	0.004379	0.005375	0.004902		PBS	0.00702	0.007436	0.008105	0.008063	0.00732
	DDAB30	0.055964	0.052703	0.055287	0.059611	0.049056		DDAB30	0.005904	0.007568	0.005796	0.006167	0.005889		DDAB30	0.008434	0.008716	0.008217	0.007889	0.006833
	DOTAP40	0.052791	0.049157	0.051538	0.0475	0.051547		DOTAP40	0.004942	0.005783	0.005549	0.005671	0.004475		DOTAP40	0.007558	0.007048	0.007308	0.007927	0.007072

## Sheet: Fig.3
Fig.3b		HDR			NHEJ			Unedited
	0.5	32.7	25.7	41.9	47.2	35	38.6	20.1	39.3	19.5
	1	38.2	45.6	40.8	41.6	35.8	41.7	20.2	18.6	17.5
	3	41.9	37.3	45	34.6	29.2	33.4	23.5	33.5	21.6
	6	48.1	43.6	43.9	23.4	30.5	34.2	28.5	25.9	21.9
	10	46.3	45	41.7	28.5	34.6	36	25.2	20.4	22.3
Fig.3c		HDR			NHEJ			Unedited
	2	37.8	41.8	51.4	45.2	46.3	33.5	17	11.9	15.1
	1	50.9	49	46.6	35.2	32	30.6	13.9	19	22.8
	0.5	53.9	53.1	43.2	31.3	36.2	27.2	14.8	10.7	29.6
	0.25	46.2	49.3	46.1	32.3	34.1	39.9	21.5	16.6	14
	0.1	45.4	43.6	40.5	35.5	27.6	26.5	19.1	28.8	33
Fig.3g	Bulk Lung	13.3	13.3	11.5
	Lung endothelial cells	28.2	24.4	25.9
	Lung epithelial cells	20.5	17	19
	Lung immune cells	3.94	41.6	4.26
Fig.3h	Bulk Lung	12	11.9	13.5
	Lung endothelial cells	35.5	30	35.9
	Lung epithelial cells	20.4	16.4	28.3
	Lung immune cells	4.02	3.25	5.46

## Sheet: Fig.4
Fig.4b	NC	0.531	0.872
	DOTAP40-Cre	56.6	66.7	62.2	38.8
Fig.4d	NC	0.04	0.02	0.03	0.05	0.04	0.02
	DOTAP40-HDR	0.62	0.12	2.27	2.34	0.23	1.83
Fig.4h	NC	0	0	0	0	0	0	0	0
	DOTAP10-HDR	20	24.2424	31.579	25	17.7778	16.6667	33.3333	18.1818
Fig.4i	NC	0.4	0	0	1.1	0.8	0.8	1.1	0.3
	DOTAP10-HDR	2.2	1.9	2.6	0	2.5	3.8	5.7	0.8

## Sheet: Fig.5
Fig.5c	P1	13.8	16.3	14.8	19.7
	P2	15.6	20.5
	P3	16.8	16.2	15.7	15.7	15
Fig.5d	Time (min)	12.4	13.82	15.22	16.62	18	19.4	20.87	22.27	23.68	25.15	26.55	27.97	29.37	30.77	32.23	33.77	35.2	36.62	38.05	39.45	40.87	42.35	43.82	45.37	46.78	48.2	49.62	51.05	52.45	53.88	55.35	56.78	58.2	59.58	60.98	62.4	63.82	65.22	66.6	67.98	69.4	70.85	72.28	73.68	75.05	76.52	77.93	79.33
	NC	197.55	197.51	197.22	196.23	194.07	192.35	191.09	189.66	188.04	186.62	185.02	183.17	181.89	4.11	4.29	4.31	4.33	4.37	4.37	4.44	4.41	4.42	4.45	13.23	12.12	11.25	10.47	9.79	9.17	8.68	8.22	7.8	7.53	7.25	7.02	6.81	6.57	6.48	6.4	6.32	5.62	5.22	4.89	4.63	4.49	4.44	4.34	4.33
	DOTAP10-HDR	171.22	178.7	185.75	191.41	194.68	198.91	200.76	202.37	201.94	202.89	202.39	201.04	200.12	12.3	13	12.76	12.35	12.17	11.91	11.88	11.88	11.83	11.77	53.25	48.24	43.27	42.51	42.99	42.75	42.7	42.49	42	42.13	41.52	41.47	41.07	40.75	40.85	40.48	40.37	29.32	19.76	16.35	15.13	14.44	14.06	13.84	13.45
	WT	199.27	202.56	205.46	207	208.07	209.67	209.91	210.63	211.69	209.47	204.3	205.71	205.61	30.63	28.75	26.98	25.04	23.33	22.19	22.15	21.71	20.81	20.38	54.29	42.59	43.74	42.18	43.5	43.56	42.93	43.07	42.83	42	41.02	42.69	41.47	42.01	43.25	42.02	41.56	21.89	14.6	13.52	13.06	12.91	12.77	12.52	12.55
Fig.5e	NC	4.66	3.46	2.79	2.59	2.96	2.6
	DOTAP10-HDR	19.25	22.38	22.29	23.15	25	22.95
	WT	22.16	23.93	15.66	24.68
Fig.5g	Time(min)	12.4	13.82	15.22	16.62	18	19.4	20.87	22.27	23.68	25.15	26.55	27.97	29.37	30.77	32.23	33.77	35.2	36.62	38.05	39.45	40.87	42.35	43.82	45.37	46.78	48.2	49.62	51.05	52.45	53.88	55.35	56.78	58.2	59.58	60.98	62.4	63.82	65.22	66.6	67.98	69.4	70.85	72.28	73.68	75.05	76.52	77.93	79.33
	DMSO	200.6	201.71	202.46	201.77	201.36	199.31	197.98	196.46	194.37	192.06	190.77	189.03	187.43	4.88	4.5	4.6	4.69	4.79	4.74	4.76	4.75	4.86	4.83	12.95	11.55	10.68	10.09	9.59	9.07	8.55	8.23	7.89	7.64	7.34	7.14	6.96	6.83	6.72	6.61	6.52	6.1	5.56	5.27	5.06	4.83	4.73	4.65	4.62
	DOTAP10-HDR	219.37	218.43	217.3	214.36	210.97	207.49	205.07	202.13	197.94	196.56	194.22	193.29	192.65	9.04	8.69	8.17	7.79	7.57	7.4	7.44	7.31	7.3	7.24	46.06	40.06	35.37	33.92	33.61	33.36	33.17	32.83	32.39	31.99	31.83	31.52	31.35	31.42	31.16	31.01	30.97	19.34	13.45	11.17	9.85	8.93	8.5	8.2	7.81
	VX-809	194.41	193.95	191.97	190.61	188.82	187.29	184.33	182.1	180.98	178.58	177.13	176.31	4.02	4.17	4.42	4.6	4.75	4.75	4.59	4.6	4.67	4.61	33.71	27.34	25.04	24	23.01	22.08	21.12	20.3	19.49	18.81	18.17	17.5	16.82	16.29	15.74	15.33	14.94	12.47	9.37	7.64	6.7	6.04	5.67	5.37	5.14	5.04
	DOTAP10-HDR+VX-809	192.67	196.19	200.75	198.61	195.06	193.64	195.22	193.46	190.68	187.03	185.46	184.36	182.78	12.83	13.28	12.43	11.98	11.49	11.12	10.77	10.47	10.42	10.16	68.95	55.58	46.42	44.07	43.72	42.86	42.33	42.09	41.66	41.28	40.62	40.83	40.46	39.68	39.74	39.28	39.05	26.07	16.63	13.19	12.02	11.07	10.51	10.29	9.81
Fig.5h	DMSO	3.12	2.52	2.12	1.99
	DOTAP10-HDR	21.46	21.72	21.67	19.27
	VX-809	13.27	17.22	10.89	12.47
	DOTAP10-HDR+VX-809	25.93	26.86	27.9	26.71
Fig.5l	NC	0	0	0	0.3	0
	DOTAP10-HDR	2.3	3.4	5.3	5.4	2.8
Fig.5m	Time(min)	11.47	12.97	14.52	16	17.62	19.1	20.62	22.1	23.77	25.27	26.73	28.2	29.62	31.23	32.68	34.17	35.7	37.23	38.72	40.18	41.63	43.13	44.68	46.12	47.72	49.22	50.72	52.13	53.62	55.13	56.58	58.08	59.62	61.13	62.6	64.1	65.53	66.98	68.42	69.82	71.27	72.87	74.42	76.27	77.93	79.47	80.95	82.42
	DMSO	221.325	209.964	200.772	193.174	185.733	181.036	177.59	176.003	174.484	174.531	175.162	175.763	176.173	2.94118	2.92169	3.32512	3.56516	3.60127	3.68455	3.73393	3.70155	3.81014	3.77778	8.06897	7.28959	6.77905	6.42037	6.15495	5.96844	5.82496	5.65903	5.48711	5.40115	5.33668	5.20057	5.10043	5.04298	5.06466	5.05036	5.0289	3.70739	2.93276	2.41679	1.89956	1.64223	1.41593	1.36095	1.32789
	DOTAP10-HDR	82.73	83.14	82.89	83.18	82.48	81.48	81.07	80.41	79.4	78.71	76.62	75.85	74.79	5.53	5.07	5.15	5.15	5.18	5.33	4.95	5.46	5.58	5.43	10.29	11.52	11.22	11.33	11.76	11.11	11.22	10.62	10.15	10.79	10.03	10.28	9.82	9.64	9.67	9.37	9.2	8.59	7.53	7.37	6.98	6.33	5.65	5.72	5.58
	VX-809	207.22	201.58	193.82	183.14	177.54	174.33	171.48	170.85	169.33	168.57	168.1	169.39	170.03	3.52	3.28	3.5	3.53	3.38	3.13	3.22	3.11	3.18	3.13	20.17	17.21	15.96	15.19	14.6	14.09	13.53	13.03	12.69	12.26	11.74	11.5	11.23	10.71	10.41	10.3	9.85	7.63	4.96	3.55	2.55	1.89	1.59	1.31	1.21
	DOTAP10-HDR+VX-809	68.95	69.29	69.11	69.71	69.37	68.27	68.33	67.7	66.63	65.72	65.47	64.76	63.7	6.71	6.28	6.13	6.03	5.85	5.89	5.84	5.86	5.84	5.82	25.5	25.18	25.13	25.03	24.71	25.47	25.19	25.07	24.77	24.53	24.4	24.08	23.53	23.1	23.61	23.11	22.57	17.1	12.78	11	9.9	8.88	8.56	8.22	8.21
Fig.5n	DMSO	2.26	2.56	1.92
	DOTAP10-HDR	4.31	3.27	3.02
	VX-809	9.18	9.19	8.92
	DOTAP10-HDR+VX-809	15.36	18.71	10.14
[truncated: 7 more columns]

## Sheet: Fig. 5 Uncropped gels
Fig.5f
Fig.5i

## Sheet: Supplementary Fig.2
BUN (mg/dL)	PBS	19.4	24.8	24	25.7	10.1
	DDAB30	19.2	19.6	19.6	18.1	20.6
	DOTAP40	19.9	18.4	19.8	17.8	20.7
	LPS	104.2	111	25.7	150.5	155.8
CREA (mg/dL)	PBS	0.15	0.15	0.15	0.15	0.15
	DDAB30	0.15	0.15	0.15	0.15	0.15
	DOTAP40	0.15	0.15	0.15	0.15	0.15
	LPS	0.16	0.53	0.15	0.82	0.5
ALT (U/L)	PBS	18	21	23	17	15
	DDAB30	27	28	24	25	21
	DOTAP40	19	22	27	20	19
	LPS	27	87	78	50	44
AST (U/L)	PBS	46	51	52	44	45
	DDAB30	98	149	133	104	95
	DOTAP40	58	67	78	61	58
	LPS	104	356	173	193	147

## Sheet: Supplementary Fig.4
Avg Radiance [p/s/cm2/sr] (Lung)	0 d 6 h	6108673	5854588	5923393
	7 d 6 h	6.66431e+06	6.4856e+06	5536679
	14 d 6 h	6565951	5.91867e+06	7.08947e+06

## Sheet: Supplementary Fig.5
Avg Radiance [p/s/cm2/sr]	Lung	24250926	24069632	29738830
	Trachea	136673	79093.3	89515.2
	Nasal Epithelium	36828.4	26579.8	45558.3	9074.95	48324.7	36884

## Sheet: Supplementary Fig.6
		Size (nm)				PDI
Supplementary Fig.4a	DOTAP5	112.6	111.9	108.4	109	0.152	0.228	0.163	0.192
	DOTAP10	121.1	120.6	118.4	119.6	0.065	0.094	0.129	0.092
	DOTAP20	104.5	104.9	102.8	101	0.18	0.176	0.142	0.199
	DOTAP30	94.32	91.39	88.77	89.88	0.165	0.146	0.241	0.181
		Luciferase Expression			Cell Viability
Supplementary Fig.4b	DOTAP5	148946	238461	149998	0.946302	0.940356	0.918309
	DOTAP10	2796116	2067730	860391	0.957783	0.940036	0.912135
	DOTAP20	1664530	1129333	373225	0.953254	0.93258	0.917989
	DOTAP30	476705	507453	261938	0.993779	0.969263	0.926817

## Sheet: Supplementary Fig.7
Supplementary Fig.5a	Cas9 mRNA:sgRNA:HDR (weight ratio)	Indel (%)			Knock-in(%)
	1:1:0.25	79.9	79	82.1	36.5	33.6	32.7
	1:1:0.5	79.9	60.7	80.5	32.7	25.7	41.9
	1:1:1	79.8	81.4	82.5	38.2	45.6	40.8
	1:1:3	76.5	66.5	78.4	41.9	37.3	45
	1:1:6	71.5	74.1	78.1	48.1	43.6	43.9
	1:1:10	74.8	79.6	77.7	46.3	45	41.7
	PBS	2.6	1.3	1.2	1.2	0.1	0.5
Supplementary Fig.5b	Cas9 mRNA:sgRNA:HDR (weight ratio)	Indel (%)			Knock-in(%)
	2:1:6	83	88.1	84.9	37.8	41.8	51.4
	1:1:6	86.1	81	77.2	50.9	49	46.6
	0.5:1:6	85.2	89.3	70.4	53.9	53.1	43.2
	0.25:1:6	78.5	83.4	86	46.2	49.3	46.1
	0.1:1:6	80.9	71.2	67	45.4	43.6	40.5
	PBS	1.3	2.5	0	0.2	0.6	0

[truncated: 6 more sheets: Supplementary Fig.9, Supplementary Fig.10, Supplementary Fig.12, Supplementary Fig.13, Supplementary Fig.14, Supplementary Fig.15]
